# Supplementary material for: Food insecurity and coping strategies and their association with anxiety and depression: a nationally representative South African survey
Source: Public Health Nutr. 2023 Jan 24;26(4):705–15. doi: 10.1017/S1368980023000186 (PMC10131152; doi:10.1017/S1368980023000186)
Supplement: Supplementary file 1 [file S1368980023000186sup.zip]

Archive with 3 entries (3 files):
- S1368980023000186sup001.docx
- S1368980023000186sup002.docx
- S1368980023000186sup003.docx
